# Supplementary material for: Study of the Interplay Among Melt Morphology, Rheology and 3D Printability of Poly(Lactic Acid)/Poly(3-Hydroxybutyrate-Co-3-Hydroxyvalerate) Blends
Source: J Funct Biomater. 2025 Jan 1;16(1):9. doi: 10.3390/jfb16010009 (PMC11766440; doi:10.3390/jfb16010009)
Supplement: Supplementary file 1 [file jfb-16-00009-s001.zip]

Archive with 1 entries (1 files):
- jfb-3378611-supplementary.pdf
